# Supplementary material for: A pangenome-based strategy for designing a multi-epitope vaccine against non-toxin antigens of necrotic enteritis-associated Clostridium perfringens
Source: Braz J Microbiol. 2026 May 13;57(1):143. doi: 10.1007/s42770-026-01968-y (PMC13172222; doi:10.1007/s42770-026-01968-y)
Supplement: Supplementary file 1 — Supplementary Material 1 [file 42770_2026_1968_MOESM1_ESM.xlsx]

## Sheet: Página1
BioSample	Sample name	Strain	ID	SRA		Used			BioSample	Strain
SAMN17106954	CHD9644P	CHD9644P	17106954	-		SAMN17106954			SAMN17106954	CHD9644P
SAMN17106953	CHD9638P	CHD9638P	17106953	-		SAMN17106953			SAMN17106953	CHD9638P
SAMN17106952	CHD9634P	CHD9634P	17106952	-		SAMN17106952			SAMN17106952	CHD9634P
SAMN17106951	CHD9628P	CHD9628P	17106951	-		SAMN17106951			SAMN17106951	CHD9628P
SAMN17106950	CHD7036P	CHD7036P	17106950	-		SAMN17106950			SAMN17106950	CHD7036P
SAMN17106949	CHD7032P	CHD7032P	17106949	-		SAMN17106949			SAMN17106949	CHD7032P
SAMN17106945	CHD15884P	CHD15884P	17106945	-		SAMN17106945			SAMN17106945	CHD15884P
SAMN17106944	CHD15851P	CHD15851P	17106944	-		SAMN17106944			SAMN17106944	CHD15851P
SAMN17106943	CHD15829P	CHD15829P	17106943	-		SAMN17106943			SAMN17106943	CHD15829P
SAMN17106942	CHD15820P	CHD15820P	17106942	-		SAMN17106942			SAMN17106942	CHD15820P
SAMN17106941	CHD15813P	CHD15813P	17106941	-		SAMN17106941			SAMN17106941	CHD15813P
SAMN17106940	CHD15809P	CHD15809P	17106940	-		SAMN17106940			SAMN17106940	CHD15809P
SAMN17106939	CHD12845P	CHD12845P	17106939	-		SAMN17106939			SAMN17106939	CHD12845P
SAMN17106938	CHD10486P	CHD10486P	17106938	-		SAMN17106938			SAMN17106938	CHD10486P
SAMN17106937	CHD10481P	CHD10481P	17106937	-		SAMN17106937			SAMN17106937	CHD10481P
SAMN17106936	CHD10480P	CHD10480P	17106936	-		SAMN17106936			SAMN17106936	CHD10480P
SAMN17106935	CHD10463P	CHD10463P	17106935	-		SAMN17106935			SAMN17106935	CHD10463P
SAMN17106934	CHD10460P	CHD10460P	17106934	-		SAMN17106934			SAMN17106934	CHD10460P
SAMN17106933	CHD10455P	CHD10455P	17106933	-		SAMN17106933			SAMN17106933	CHD10455P
SAMN07326172	TAM-NE46	TAM-NE46	7326172	-		SAMN07326172			SAMN07326172	TAM-NE46
SAMN07326171	TAM-NE43	TAM-NE43	7326171	-		SAMN07326171			SAMN07326171	TAM-NE43
SAMN07326170	TAM-NE42	TAM-NE42	7326170	-		SAMN07326170			SAMN07326170	TAM-NE42
SAMN07326168	TAM-NE40	TAM-NE40	7326168	-		SAMN07326168			SAMN07326168	TAM-NE40
SAMN07326167	TAM-NE38	TAM-NE38	7326167	-		SAMN07326167			SAMN07326167	TAM-NE38
SAMN07326154	NAG-NE31	NAG-NE31	7326154	-		SAMN07326154			SAMN07326154	NAG-NE31
SAMN07326152	NAG-NE1	NAG-NE1	7326152	-		SAMN07326147			SAMN07326152	NAG-NE1
SAMN07326147	EUR-NE15	EUR-NE15	7326147	-		SAMN07326146			SAMN07326147	EUR-NE15
SAMN07326146	EHE-NE7	EHE-NE7	7326146	-		SAMN07326177			SAMN07326146	EHE-NE7
SAMN12491263	CP_TAMU	TAMU	12491263	SRS5257366		SAMN07326176			SAMN12491263	TAMU
SAMN07326169	SYD-NE41	SYD-NE41	7326169	-		SAMN07326174			SAMN07326169	SYD-NE41
SAMN07326177	WER-NE36	WER-NE36	7326177	-		SAMN07326166			SAMN07326177	WER-NE36
SAMN07326176	Warren	Warren	7326176	-		SAMN07326165			SAMN07326176	Warren
SAMN07326175	W1319	W1319	7326175	-		SAMN07326164			SAMN07326175	W1319
SAMN07326174	UDE 95-6812	UDE 95-1372	7326174	-		SAMN07326163			SAMN07326174	UDE 95-1372
SAMN07326173	T3381	T3381	7326173	-		SAMN07326162			SAMN07326173	T3381
SAMN07326166	SOM-NE35	SOM-NE35	7326166	-		SAMN07326159			SAMN07326166	SOM-NE35
SAMN07326165	SOM-NE34	SOM-NE34	7326165	-		SAMN07326155			SAMN07326165	SOM-NE34
SAMN07326164	Strain 67	67	7326164	-		SAMN07326150			SAMN07326164	67
SAMN07326163	Strain 48	48	7326163	-		SAMN07326149			SAMN07326163	48
SAMN07326162	Strain 37	37	7326162	-		SAMN07326148			SAMN07326162	37
SAMN07326159	Pennington	Pennington	7326159	-		SAMN07326144			SAMN07326159	Pennington
SAMN07326155	NobL1	NobL1	7326155	-		SAMN07326143			SAMN07326155	NobL1
SAMN07326151	K473	K473	7326151	-		SAMN04017578			SAMN07326151	K473
SAMN07326150	ITX1105-12MP	ITX1105-12MP	7326150	-					SAMN07326150	ITX1105-12MP
SAMN07326149	GNP-1	GNP-1	7326149	-					SAMN07326149	GNP-1
SAMN07326148	FC2	FC2	7326148	-					SAMN07326148	FC2
SAMN07326145	BER-NE33	BER-NE33	7326145	-					SAMN07326145	BER-NE33
SAMN07326144	98.78718-2	98.78718-2	7326144	-					SAMN07326144	98.78718-2
SAMN07326143	96-7415	96-7415	7326143	-					SAMN07326143	96-7415
SAMN04017578	CP4	CP4	4017578	-					SAMN04017578	CP4
SAMN05725803	EHE-NE18	EHE-NE18	5725803	-					SAMN05725803	EHE-NE18
SAMN12491264	CP_TAMU_plasmid	TAMU	12491264	-					SAMN12491264	TAMU
SAMN07326153	NAG-NE25	NAG-NE25	7326153	-					SAMN07326153	NAG-NE25
