# Supplementary material for: A pangenome-based strategy for designing a multi-epitope vaccine against non-toxin antigens of necrotic enteritis-associated Clostridium perfringens
Source: Braz J Microbiol. 2026 May 13;57(1):143. doi: 10.1007/s42770-026-01968-y (PMC13172222; doi:10.1007/s42770-026-01968-y)
Supplement: Supplementary file 2 — Supplementary Material 2 [file 42770_2026_1968_MOESM2_ESM.xlsx]

## Sheet: epitopos de célula B e T
Cluster.Sub-Cluster Number	Peptide Number	Alignment	Position	Description	Peptide
2024-01-01	Consensus	EDAISSSITNIKITSSNGNVQISG	-	-	-	1
2024-01-01	1	EDAISSSITNIKITS---------	1	seq83	EDAISSSITNIKITS
2024-01-01	2	-DAISSSITNIK------------	2	seq187	DAISSSITNIK
2024-01-01	3	---ISSSITNIKITSSNG------	4	seq84	ISSSITNIKITSSNG
2024-01-01	4	----SSSITNIKITSSNGN-----	5	seq85	SSSITNIKITSSNGN
2024-01-01	5	-----SSITNIKITSSNGNV----	6	seq86	SSITNIKITSSNGNV
2024-01-01	6	------SITNIKITSSNGNVQ---	7	seq87	SITNIKITSSNGNVQ
2024-01-01	7	-------ITNIKITSSNGNVQI--	8	seq88	ITNIKITSSNGNVQI
2024-01-01	8	--------TNIKITSSNGNVQIS-	9	seq89	TNIKITSSNGNVQIS
2024-01-01	9	---------NIKITSSNGNVQISG	10	seq90	NIKITSSNGNVQISG
2024-01-01	10	-------------TSSNGN-----	14	seq188	TSSNGN
2024-01-02	Consensus	DKEVNLIINKDDEKSPRVNVTTDGK	-	-	-	2
2024-01-02	1	DKEVNLIINKDDEKS----------	1	seq174	DKEVNLIINKDDEKS
2024-01-02	2	-KEVNLIINKDDEKSP---------	2	seq175	KEVNLIINKDDEKSP
2024-01-02	3	--EVNLIINKDDEKSPR--------	3	seq176	EVNLIINKDDEKSPR
2024-01-02	4	---VNLIINKDDEKSPRV-------	4	seq177	VNLIINKDDEKSPRV
2024-01-02	5	----NLIINKDDEKSPRVN------	5	seq178	NLIINKDDEKSPRVN
2024-01-02	6	-------INKDDEKSPRVNVTT---	8	seq179	INKDDEKSPRVNVTT
2024-01-02	7	--------NKDDEKSPRVNVTTD--	9	seq180	NKDDEKSPRVNVTTD
2024-01-02	8	---------KDDEKSPRVNVTTDG-	10	seq181	KDDEKSPRVNVTTDG
2024-01-02	9	----------DDEKSPRVNVTTDGK	11	seq182	DDEKSPRVNVTTDGK
2024-01-03	Consensus	NPNQIQGIVNDYNNITDKKKNEDN	-	-	-	3
2024-01-03	1	NPNQIQGIVNDYNNI---------	1	seq124	NPNQIQGIVNDYNNI
2024-01-03	2	-PNQIQGIVNDYNNIT--------	2	seq125	PNQIQGIVNDYNNIT
2024-01-03	3	---QIQGIVNDYNNITDK------	4	seq126	QIQGIVNDYNNITDK
2024-01-03	4	----IQGIVNDYNNITDKK-----	5	seq127	IQGIVNDYNNITDKK
2024-01-03	5	-----QGIVNDYNNITDKKK----	6	seq128	QGIVNDYNNITDKKK
2024-01-03	6	------GIVNDYNNITDKKKN---	7	seq129	GIVNDYNNITDKKKN
2024-01-03	7	-------IVNDYNNITDKKKNE--	8	seq130	IVNDYNNITDKKKNE
2024-01-03	8	--------VNDYNNITDKKKNED-	9	seq131	VNDYNNITDKKKNED
2024-01-03	9	---------NDYNNITDKKKNEDN	10	seq132	NDYNNITDKKKNEDN
2024-01-04	Consensus	LNGYQALSYARIRKVGNGEYERT	-	-	-	4
2024-01-04	1	LNGYQALSYARIRKV--------	1	seq35	LNGYQALSYARIRKV
2024-01-04	2	-NGYQALSYARIRKVG-------	2	seq36	NGYQALSYARIRKVG
2024-01-04	3	--GYQALSYARIRKVGN------	3	seq37	GYQALSYARIRKVGN
2024-01-04	4	---YQALSYARIRKVGNG-----	4	seq38	YQALSYARIRKVGNG
2024-01-04	5	----QALSYARIRKVGNGE----	5	seq39	QALSYARIRKVGNGE
2024-01-04	6	-----ALSYARIRKVGNGEY---	6	seq40	ALSYARIRKVGNGEY
2024-01-04	7	-------SYARIRKVGNGEYER-	8	seq41	SYARIRKVGNGEYER
2024-01-04	8	--------YARIRKVGNGEYERT	9	seq42	YARIRKVGNGEYERT
2024-01-05	Consensus	NDINFEIFSEKRVNKDDKSGANIK	-	-	-	5
2024-01-05	1	NDINFEIFSEKRVNK---------	1	seq163	NDINFEIFSEKRVNK
2024-01-05	2	-DINFEIFSEKRVNKD--------	2	seq164	DINFEIFSEKRVNKD
2024-01-05	3	--INFEIFSEKRVNKDD-------	3	seq165	INFEIFSEKRVNKDD
2024-01-05	4	---NFEIFSEKRVNKDDK------	4	seq166	NFEIFSEKRVNKDDK
2024-01-05	5	----FEIFSEKRVNKDDKS-----	5	seq167	FEIFSEKRVNKDDKS
2024-01-05	6	-----EIFSEKRVNKDDKSG----	6	seq168	EIFSEKRVNKDDKSG
2024-01-05	7	---------EKRVNKDDKSGANIK	10	seq169	EKRVNKDDKSGANIK
2024-01-06	Consensus	HGEEKLNHAFAYGGPTKTIET	-	-	-	6
2024-01-06	1	HGEEKLNHAFAYGGP------	1	seq22	HGEEKLNHAFAYGGP
2024-01-06	2	-GEEKLNHAFAYGGPT-----	2	seq23	GEEKLNHAFAYGGPT
2024-01-06	3	--EEKLNHAFAYGGPTK----	3	seq24	EEKLNHAFAYGGPTK
2024-01-06	4	---EKLNHAFAYGGPTKT---	4	seq25	EKLNHAFAYGGPTKT
2024-01-06	5	----KLNHAFAYGGPTKTI--	5	seq26	KLNHAFAYGGPTKTI
2024-01-06	6	-----LNHAFAYGGPTKTIE-	6	seq27	LNHAFAYGGPTKTIE
2024-01-06	7	------NHAFAYGGPTKTIET	7	seq28	NHAFAYGGPTKTIET
2024-01-07	Consensus	IILMVIAPNFSSVKDSAKAKVDKQ	-	-	-	7
2024-01-07	1	IILMVIAPNFSSVKD---------	1	seq73	IILMVIAPNFSSVKD
2024-01-07	2	----VIAPNFSSVKDSAKA-----	5	seq74	VIAPNFSSVKDSAKA
2024-01-07	3	-----IAPNFSSVKDSAKAK----	6	seq75	IAPNFSSVKDSAKAK
2024-01-07	4	------APNFSSVKDSAKAKV---	7	seq76	APNFSSVKDSAKAKV
2024-01-07	5	-------PNFSSVKDSAKAKVD--	8	seq77	PNFSSVKDSAKAKVD
2024-01-07	6	--------NFSSVKDSAKAKVDK-	9	seq78	NFSSVKDSAKAKVDK
2024-01-07	7	---------FSSVKDSAKAKVDKQ	10	seq79	FSSVKDSAKAKVDKQ
2024-01-08	Consensus	YNHSYEGNTDPAKVNTVDEDI	-	-	-	8
2024-01-08	1	YNHSYEGNTDPAKVN------	1	seq4	YNHSYEGNTDPAKVN
2024-01-08	2	-NHSYEGNTDPAKVNT-----	2	seq5	NHSYEGNTDPAKVNT
2024-01-08	3	---SYEGNTDPAKVNTVD---	4	seq6	SYEGNTDPAKVNTVD
2024-01-08	4	----YEGNTDPAKVNTVDE--	5	seq7	YEGNTDPAKVNTVDE
2024-01-08	5	-----EGNTDPAKVNTVDED-	6	seq8	EGNTDPAKVNTVDED
2024-01-08	6	------GNTDPAKVNTVDEDI	7	seq9	GNTDPAKVNTVDEDI
2024-01-09	Consensus	KDDTTHPDYEYVPSINTNGNFEKPKN	-	-	-	8
2024-01-09	1	KDDTTHPDYEYVPSI-----------	1	seq183	KDDTTHPDYEYVPSI
2024-01-09	2	----THPDYEYVPSINTNG-------	5	seq62	THPDYEYVPSINTNG
2024-01-09	3	-----HPDYEYVPSINTNGN------	6	seq63	HPDYEYVPSINTNGN
2024-01-09	4	------PDYEYVPSINTNGNF-----	7	seq64	PDYEYVPSINTNGNF
2024-01-09	5	----------YVPSINTNGNFEKPK-	11	seq65	YVPSINTNGNFEKPK
2024-01-09	6	-----------VPSINTNGNFEKPKN	12	seq66	VPSINTNGNFEKPKN
2024-01-10	Consensus	NKGWVFVIDKVETSKALQEFIF	-	-	-	9
2024-01-10	1	NKGWVFVIDKVETSK-------	1	seq52	NKGWVFVIDKVETSK
2024-01-10	2	-KGWVFVIDKVETSKA------	2	seq53	KGWVFVIDKVETSKA
2024-01-10	3	--GWVFVIDKVETSKAL-----	3	seq54	GWVFVIDKVETSKAL
2024-01-10	4	-----FVIDKVETSKALQEF--	6	seq55	FVIDKVETSKALQEF
2024-01-10	5	------VIDKVETSKALQEFI-	7	seq56	VIDKVETSKALQEFI
2024-01-10	6	-------IDKVETSKALQEFIF	8	seq57	IDKVETSKALQEFIF
2024-01-11	Consensus	GDNGKYYYKYKVEGKSYPTK	-	-	-	10
2024-01-11	1	GDNGKYYYKYKVEGK-----	1	seq154	GDNGKYYYKYKVEGK
2024-01-11	2	-DNGKYYYKYKVEGKS----	2	seq155	DNGKYYYKYKVEGKS
2024-01-11	3	--NGKYYYKYKVEGKSY---	3	seq156	NGKYYYKYKVEGKSY
2024-01-11	4	---GKYYYKYKVEGKSYP--	4	seq157	GKYYYKYKVEGKSYP
2024-01-11	5	----KYYYKYKVEGKSYPT-	5	seq158	KYYYKYKVEGKSYPT
2024-01-11	6	-----YYYKYKVEGKSYPTK	6	seq159	YYYKYKVEGKSYPTK
2024-01-12	Consensus	QSGESYNVDIENGRKVTESYNVDIENGRKVTV	-	-	-	11
2024-01-12	1	QSGESYNVDIENGRK-----------------	1	seq94	QSGESYNVDIENGRK
2024-01-12	2	-SGESYNVDIENGRKV----------------	2	seq95	SGESYNVDIENGRKV
2024-01-12	3	--GESYNVDIENGRKVT---------------	3	seq96	GESYNVDIENGRKVT
2024-01-12	4	----------ENGRK-----------------	11	seq191	ENGRK
2024-01-12	5	-----------------ESYNVDIENGRKVTV	18	seq97	ESYNVDIENGRKVTV
2024-01-13	Consensus	KPNTSEKPSIPQETPTEK	-	-	-	12
2024-01-13	1	KPNTSEKPSIPQETP---	1	seq69	KPNTSEKPSIPQETP
2024-01-13	2	-PNTSEKPSIPQETPT--	2	seq70	PNTSEKPSIPQETPT
2024-01-13	3	--NTSEKPSIPQETPTE-	3	seq71	NTSEKPSIPQETPTE
2024-01-13	4	---TSEKPSIPQETPTEK	4	seq72	TSEKPSIPQETPTEK
2024-01-13	5	-----------QETPTEK	12	seq184	QETPTEK
2024-01-14	Consensus	KGTMSFSEIKTMPVMDKQDGD	-	-	-	13
2024-01-14	1	KGTMSFSEIKTMPVM------	1	seq119	KGTMSFSEIKTMPVM
2024-01-14	2	--TMSFSEIKTMPVMDK----	3	seq120	TMSFSEIKTMPVMDK
2024-01-14	3	----SFSEIKTMPVMDKQD--	5	seq121	SFSEIKTMPVMDKQD
2024-01-14	4	-----FSEIKTMPVMDKQDG-	6	seq122	FSEIKTMPVMDKQDG
2024-01-14	5	------SEIKTMPVMDKQDGD	7	seq123	SEIKTMPVMDKQDGD
2024-01-15	Consensus	GITNILLLSSDARPGEDVS	-	-	-	14
2024-01-15	1	GITNILLLSSDARPG----	1	seq12	GITNILLLSSDARPG
2024-01-15	2	-ITNILLLSSDARPGE---	2	seq13	ITNILLLSSDARPGE
2024-01-15	3	--TNILLLSSDARPGED--	3	seq14	TNILLLSSDARPGED
2024-01-15	4	---NILLLSSDARPGEDV-	4	seq15	NILLLSSDARPGEDV
2024-01-15	5	----ILLLSSDARPGEDVS	5	seq16	ILLLSSDARPGEDVS
2024-01-16	Consensus	YGKENPFSGASAVGTGTIE	-	-	-	15
2024-01-16	1	YGKENPFSGASAVGT----	1	seq143	YGKENPFSGASAVGT
2024-01-16	2	-GKENPFSGASAVGTG---	2	seq144	GKENPFSGASAVGTG
2024-01-16	3	--KENPFSGASAVGTGT--	3	seq145	KENPFSGASAVGTGT
2024-01-16	4	---ENPFSGASAVGTGTI-	4	seq146	ENPFSGASAVGTGTI
2024-01-16	5	----NPFSGASAVGTGTIE	5	seq147	NPFSGASAVGTGTIE
2024-01-17	Consensus	ANMNIQLVAIPKIDASKEE	-	-	-	16
2024-01-17	1	ANMNIQLVAIPKIDA----	1	seq136	ANMNIQLVAIPKIDA
2024-01-17	2	-NMNIQLVAIPKIDAS---	2	seq137	NMNIQLVAIPKIDAS
2024-01-17	3	--MNIQLVAIPKIDASK--	3	seq138	MNIQLVAIPKIDASK
2024-01-17	4	---NIQLVAIPKIDASKE-	4	seq139	NIQLVAIPKIDASKE
2024-01-17	5	----IQLVAIPKIDASKEE	5	seq140	IQLVAIPKIDASKEE
2024-01-18	Consensus	KVVWDYQYNKLKDLKSKEL	-	-	-	17
2024-01-18	1	KVVWDYQYNKLKDLK----	1	seq98	KVVWDYQYNKLKDLK
2024-01-18	2	-VVWDYQYNKLKDLKS---	2	seq99	VVWDYQYNKLKDLKS
2024-01-18	3	--VWDYQYNKLKDLKSK--	3	seq100	VWDYQYNKLKDLKSK
2024-01-18	4	---WDYQYNKLKDLKSKE-	4	seq101	WDYQYNKLKDLKSKE
2024-01-18	5	----DYQYNKLKDLKSKEL	5	seq102	DYQYNKLKDLKSKEL
2024-01-19	Consensus	HDVKMVNSTEPNKEEINI	-	-	-	18
2024-01-19	1	HDVKMVNSTEPNKEE---	1	seq107	HDVKMVNSTEPNKEE
2024-01-19	2	-DVKMVNSTEPNKEEI--	2	seq108	DVKMVNSTEPNKEEI
2024-01-19	3	--VKMVNSTEPNKEEIN-	3	seq109	VKMVNSTEPNKEEIN
2024-01-19	4	---KMVNSTEPNKEEINI	4	seq110	KMVNSTEPNKEEINI
2024-01-20	Consensus	KSGANIKIVNSSDKEVNL	-	-	-	19
2024-01-20	1	KSGANIKIVNSSDKE---	1	seq170	KSGANIKIVNSSDKE
2024-01-20	2	-SGANIKIVNSSDKEV--	2	seq171	SGANIKIVNSSDKEV
2024-01-20	3	--GANIKIVNSSDKEVN-	3	seq172	GANIKIVNSSDKEVN
2024-01-20	4	---ANIKIVNSSDKEVNL	4	seq173	ANIKIVNSSDKEVNL
2024-01-21	Consensus	VGNGEYERTERQRAVLQI	-	-	-	20
2024-01-21	1	VGNGEYERTERQRAV---	1	seq43	VGNGEYERTERQRAV
2024-01-21	2	-GNGEYERTERQRAVL--	2	seq44	GNGEYERTERQRAVL
2024-01-21	3	--NGEYERTERQRAVLQ-	3	seq45	NGEYERTERQRAVLQ
2024-01-21	4	---GEYERTERQRAVLQI	4	seq46	GEYERTERQRAVLQI
2024-01-22	Consensus	KALQEFIFNDNKNYEPDT	-	-	-	21
2024-01-22	1	KALQEFIFNDNKNYE---	1	seq58	KALQEFIFNDNKNYE
2024-01-22	2	-ALQEFIFNDNKNYEP--	2	seq59	ALQEFIFNDNKNYEP
2024-01-22	3	--LQEFIFNDNKNYEPD-	3	seq60	LQEFIFNDNKNYEPD
2024-01-22	4	---QEFIFNDNKNYEPDT	4	seq61	QEFIFNDNKNYEPDT
2024-01-23	Consensus	DKKKHFNFSKKQKITIF	-	-	-	22
2024-01-23	1	DKKKHFNFSKKQKIT--	1	seq1	DKKKHFNFSKKQKIT
2024-01-23	2	-KKKHFNFSKKQKITI-	2	seq2	KKKHFNFSKKQKITI
2024-01-23	3	--KKHFNFSKKQKITIF	3	seq3	KKHFNFSKKQKITIF
2024-01-24	Consensus	LQDLLEDLDKPQSGES	-	-	-	23
2024-01-24	1	LQDLLEDLDKPQSGE-	1	seq92	LQDLLEDLDKPQSGE
2024-01-24	2	-QDLLEDLDKPQSGES	2	seq93	QDLLEDLDKPQSGES
2024-01-24	3	-----EDLDKPQSGES	6	seq190	EDLDKPQSGES
2024-01-25	Consensus	SDSIMILTIDNINKKLK	-	-	-	24
2024-01-25	1	SDSIMILTIDNINKK--	1	seq17	SDSIMILTIDNINKK
2024-01-25	2	-DSIMILTIDNINKKL-	2	seq18	DSIMILTIDNINKKL
2024-01-25	3	--SIMILTIDNINKKLK	3	seq19	SIMILTIDNINKKLK
2024-01-26	Consensus	NAMDYGFTALNVGKKCNF	-	-	-	25
2024-01-26	1	NAMDYGFTALNVGKK---	1	seq49	NAMDYGFTALNVGKK
2024-01-26	2	--MDYGFTALNVGKKCN-	3	seq50	MDYGFTALNVGKKCN
2024-01-26	3	---DYGFTALNVGKKCNF	4	seq51	DYGFTALNVGKKCNF
2024-01-27	Consensus	AKVDKQNCAAIERSVEM	-	-	-	26
2024-01-27	1	AKVDKQNCAAIERSV--	1	seq80	AKVDKQNCAAIERSV
2024-01-27	2	-KVDKQNCAAIERSVE-	2	seq81	KVDKQNCAAIERSVE
2024-01-27	3	--VDKQNCAAIERSVEM	3	seq82	VDKQNCAAIERSVEM
2024-01-28	Consensus	NLTSGFYSNISQPNIIL	-	-	-
2024-01-28	1	NLTSGFYSNISQPNI--	1	seq113	NLTSGFYSNISQPNI	27
2024-01-28	2	-LTSGFYSNISQPNII-	2	seq114	LTSGFYSNISQPNII
2024-01-28	3	--TSGFYSNISQPNIIL	3	seq115	TSGFYSNISQPNIIL
2024-01-29	Consensus	SQPNIILELNNLMNDAN	-	-	-
2024-01-29	1	SQPNIILELNNLMND--	1	seq116	SQPNIILELNNLMND
2024-01-29	2	-QPNIILELNNLMNDA-	2	seq117	QPNIILELNNLMNDA
2024-01-29	3	--PNIILELNNLMNDAN	3	seq118	PNIILELNNLMNDAN
2024-01-30	Consensus	DLPTIVLGKSDDKDKKT	-	-	-
2024-01-30	1	DLPTIVLGKSDDKDK--	1	seq150	DLPTIVLGKSDDKDK
2024-01-30	2	-LPTIVLGKSDDKDKK-	2	seq151	LPTIVLGKSDDKDKK
2024-01-30	3	--PTIVLGKSDDKDKKT	3	seq152	PTIVLGKSDDKDKKT
2024-01-31	Consensus	VDEDIKFKEVPGITNI	-	-	-
2024-01-31	1	VDEDIKFKEVPGITN-	1	seq10	VDEDIKFKEVPGITN
2024-01-31	2	-DEDIKFKEVPGITNI	2	seq11	DEDIKFKEVPGITNI
32.1	Consensus	PTKTIETIQNNFGIKL	-	-	-
32.1	1	PTKTIETIQNNFGIK-	1	seq29	PTKTIETIQNNFGIK
32.1	2	-TKTIETIQNNFGIKL	2	seq30	TKTIETIQNNFGIKL
33.1	Consensus	NVQISGISDDTGKSK	-	-	-
33.1	1	NVQISGISDDTGKSK	1	seq91	NVQISGISDDTGKSK
33.1	2	----SGISDDTGKSK	5	seq189	SGISDDTGKSK
34.1	Consensus	VKNDFLMTVRPINSDL	-	-	-
34.1	1	VKNDFLMTVRPINSD-	1	seq148	VKNDFLMTVRPINSD
34.1	2	-KNDFLMTVRPINSDL	2	seq149	KNDFLMTVRPINSDL
35.1	Consensus	MRDMLVKIDGHGEEKL	-	-	-
35.1	1	MRDMLVKIDGHGEEK-	1	seq20	MRDMLVKIDGHGEEK
35.1	2	-RDMLVKIDGHGEEKL	2	seq21	RDMLVKIDGHGEEKL
36.1	Consensus	NKEEINIFNSEIQNLT	-	-	-
36.1	1	NKEEINIFNSEIQNL-	1	seq111	NKEEINIFNSEIQNL
36.1	2	-KEEINIFNSEIQNLT	2	seq112	KEEINIFNSEIQNLT
37.1	Consensus	FNAFVKVIDAINGIEV	-	-	-
37.1	1	FNAFVKVIDAINGIE-	1	seq32	FNAFVKVIDAINGIE
37.1	2	-NAFVKVIDAINGIEV	2	seq33	NAFVKVIDAINGIEV
38.1	Consensus	RQRAVLQIALEKVKDM	-	-	-
38.1	1	RQRAVLQIALEKVKD-	1	seq47	RQRAVLQIALEKVKD
38.1	2	-QRAVLQIALEKVKDM	2	seq48	QRAVLQIALEKVKDM
39.1	Consensus	NGEEFKPNGNDINFEI	-	-	-
39.1	1	NGEEFKPNGNDINFE-	1	seq161	NGEEFKPNGNDINFE
39.1	2	-GEEFKPNGNDINFEI	2	seq162	GEEFKPNGNDINFEI
40.1	Consensus	YDNVMKFMKSIEENPK	-	-	-
40.1	1	YDNVMKFMKSIEENP-	1	seq133	YDNVMKFMKSIEENP
40.1	2	-DNVMKFMKSIEENPK	2	seq134	DNVMKFMKSIEENPK
41.1	Consensus	EKPSNQGNSVNSSNKP	-	-	-
41.1	1	EKPSNQGNSVNSSNK-	1	seq67	EKPSNQGNSVNSSNK
41.1	2	-KPSNQGNSVNSSNKP	2	seq68	KPSNQGNSVNSSNKP
42.1	Consensus	KLKDLKSKELKVKEEY	-	-	-
42.1	1	KLKDLKSKELKVKEE-	1	seq103	KLKDLKSKELKVKEE
42.1	2	-LKDLKSKELKVKEEY	2	seq104	LKDLKSKELKVKEEY
43.1	Consensus	SKEEFTTADEKYGKEN	-	-	-
43.1	1	SKEEFTTADEKYGKE-	1	seq141	SKEEFTTADEKYGKE
43.1	2	-KEEFTTADEKYGKEN	2	seq142	KEEFTTADEKYGKEN
44.1	Singleton	INGIEVTVKDYELDE	-	seq34	INGIEVTVKDYELDE
45.1	Singleton	QNNFGIKLNNYVIVD	-	seq31	QNNFGIKLNNYVIVD
46.1	Singleton	NNQNN	-	seq185	NNQNN
47.1	Singleton	MLLLKASAICGKGNEGKRNKKG	-	seq186	MLLLKASAICGKGNEGKRNKKG
48.1	Singleton	KKTYLNNDENSVSNI	-	seq153	KKTYLNNDENSVSNI
49.1	Singleton	DKQDGDSSSKSEDDENPN	-	seq192	DKQDGDSSSKSEDDENPN
50.1	Singleton	KEEYNHDVKMVNSTE	-	seq106	KEEYNHDVKMVNSTE
51.1	Singleton	SKELKVKEEYNHDVK	-	seq105	SKELKVKEEYNHDVK
52.1	Singleton	PKHINILNFNLSAQT	-	seq135	PKHINILNFNLSAQT
53.1	Singleton	PTKFEGNGEEFKPNG	-	seq160	PTKFEGNGEEFKPNG
54.1	Singleton	TDKKKNEDNKDKKQEE	-	seq193	TDKKKNEDNKDKKQEE
