# Supplementary material for: A pangenome-based strategy for designing a multi-epitope vaccine against non-toxin antigens of necrotic enteritis-associated Clostridium perfringens
Source: Braz J Microbiol. 2026 May 13;57(1):143. doi: 10.1007/s42770-026-01968-y (PMC13172222; doi:10.1007/s42770-026-01968-y)
Supplement: Supplementary file 3 — Supplementary Material 3 [file 42770_2026_1968_MOESM3_ESM.xlsx]

## Sheet: Docking results of TLRs against
Cluster.Sub-Cluster Number	Alignment	TRL 2 type 1	ID Zdock	Afinidade		TRL 2 type 2	ID Zdock	Afinidade		TRL4	ID Zdock	Afinidade		TRL5	ID Zdock	Afinidade		TRL7	ID Zdock	Afinidade
37	FNAFVKVIDAINGIEV	37	482312	1557183		37	483038	1749727			446298	1570852			447527	1281774			446528	1551214
12	QSGESYNVDIENGRKVTESYNVDIENGRKVTV	12	481870	1611299		12	482525	1625091			445554	1479292			447325	1542913			446485	1525797
45	QNNFGIKLNNYVIVD	45	482323	1556406		45	483060	1616525			446405	1758866			447203	1435115			446536	1608676
4	LNGYQALSYARIRKVGNGEYERT	4	480903	1658994		4	482500	1595352			445465	1576866			446523	1437814			446090	1545010
9	KDDTTHPDYEYVPSINTNGNFEKPKN	9	480909	1891020		9	482507	1592272			445542	1501278			447311	1410563			446097	1582331
18	KVVWDYQYNKLKDLKSKEL	18	481880	1423341		18	482651	1555974			445661	1404824			447336	1277344			446103	1609197
28	NLTSGFYSNISQPNIIL	28	482230	1501519		28	482680	1553598			445930	1727277			447536	1314851			446505	1744544
6	HGEEKLNHAFAYGGPTKTIET	6	480905	1680793		6	482504	1550535			445469	1603775			447097	1326890			446094	1582358
26	NAMDYGFTALNVGKKCNF	26	482227	1663573		26	482674	1546040			445926	1791077			447347	1419248			446498	1712203
14	KGTMSFSEIKTMPVMDKQDGD	14	481874	1537991		14	482645	1543375			445558	1566061			447327	1386172			446487	1431832
10	NKGWVFVIDKVETSKALQEFIF	10	480910	1572139		10	482523	1499552			445544	1499958			447314	1605806			446098	1738288
11	GDNGKYYYKYKVEGKSYPTK	11	481869	1528179		11	482524	1488122			445552	1800723			447315	1400011			446484	1592885
17	ANMNIQLVAIPKIDASKEE	17	481879	1484225		17	482648	1451845			445563	1388487			447335	1181096			446102	1331583
7	IILMVIAPNFSSVKDSAKAKVDKQ	7	480906	1495395		7	482505	1447010			445470	1525439			447101	1379696			446095	1497916
8	YNHSYEGNTDPAKVNTVDEDI	8	480907	1348367		8	482506	1445025			445539	1447804			447309	1272739			446096	1488764
16	YGKENPFSGASAVGTGTIE	16	481878	1511696		16	482649	1443202			445562	1463166			447330	1473683			446101	1455514
23	DKKKHFNFSKKQKITIF	23	481888	1556363		23	482663	1411259			445923	1549627			447341	1513991			446490	1504856
24	LQDLLEDLDKPQSGES	24	481894	1194555		24	482664	1392551			445924	1175587			447343	1072549			446497	1229027
22	KALQEFIFNDNKNYEPDT	22	481886	1535238		22	482661	1390639			445910	1618989			447340	1451653			446489	1478938
2	DKEVNLIINKDDEKSPRVNVTTDGK	2	480900	1379331		2	482497	1376770			445463	1582180			446519	1194497			446088	1306595
32	PTKTIETIQNNFGIKL	32	482242	1288524		32	483017	1369328			446078	1506381			447532	1263893			446509	1439185
52	PKHINILNFNLSAQT	52	482491	1391685		52	483241	1347692			446428	1364787			447210	1140732			446543	1435059
39	NGEEFKPNGNDINFEI	39	482314	1417287		39	483054	1331800			446300	1542261			447525	1422684			446530	1663410
40	YDNVMKFMKSIEENPK	40	482315	1475280		40	483048	1331800			446301	1611987			447524	1423618			446531	1691768
5	NDINFEIFSEKRVNKDDKSGANIK	5	480904	1399477		5	482503	1322828			445467	1567730			446525	1369167			446092	1531554
29	SQPNIILELNNLMNDAN	29	482232	1319706		29	483009	1304785			445946	1277147			447535	1146862			446506	1284714
3	NPNQIQGIVNDYNNITDKKKNEDN	3	480901	1405656		3	482499	1300427			445464	1468438			446521	1369133			446089	1340121
38	RQRAVLQIALEKVKDM	38	482313	1329439		38	483046	1275530			446299	1291637			447526	1251286			446526	1178171
34	VKNDFLMTVRPINSDL	34	482246	1400827		34	483026	1259879			446082	1616025			447530	1195420			446511	1479236
50	KEEYNHDVKMVNSTE	50	482335	1283096		50	483237	1254638			446420	1326744			447208	1088551			446541	1354820
36	NKEEINIFNSEIQNLT	36	482311	1406760		36	483042	1254038			446297	1484161			447528	1204613			446522	1452971
19	HDVKMVNSTEPNKEEINI	19	481881	1426794		19	482656	1242509			445663	1432065			447337	1199864			446104	1255940
31	VDEDIKFKEVPGITNI	31	482239	1369993		31	483012	1225658			446073	1506823			447533	1264500			446508	1463669
21	VGNGEYERTERQRAVLQI	21	481884	1245535		21	482658	1221487			445908	1425813			447339	1235993			446488	1318142
44	INGIEVTVKDYELDE	44	482319	1261330		44	483059	1221237			446401	1403272			447202	1102912			446535	1534046
13	KPNTSEKPSIPQETPTEK	13	481871	1143680		13	482643	1217763			445555	1094750			447326	1103674			446486	1088488
25	SDSIMILTIDNINKKLK	25	482226	1297272		25	482669	1204823			445925	1315566			447346	1082458			446500	1237223
15	GITNILLLSSDARPGEDVS	15	481876	1224256		15	482647	1196129			445559	1429529			447328	1080104			446099	1342339
53	PTKFEGNGEEFKPNG	53	482492	1196338		53	483242	1168053			446492	1244514			447211	988295			446544	1257311
47	MLLLKASAICGKGNEGKRNKKG	47	482331	1067551		47	483234	1148773			446414	1187701			447205	1069442			446538	1343266
48	KKTYLNNDENSVSNI	48	482332	1191838		48	483235	1129251			446416	1210894			447206	1020539			446539	1270098
35	MRDMLVKIDGHGEEKL	35	482310	1209957		35	483030	1121580			446296	1349906			447529	1067655			446512	1371959
42	KLKDLKSKELKVKEEY	42	482317	1251343		42	483058	1105764			446398	1109121			447522	1129763			446533	1083477
27	AKVDKQNCAAIERSVEM	27	482228	1167568		27	482676	1103412			445929	1245954			447537	1055378			446503	1244717
43	SKEEFTTADEKYGKEN	43	482318	1064468		43	483057	1095993			446400	1088267			447521	1006238			446534	1173808
51	SKELKVKEEYNHDVK	51	482340	1170835		51	483239	1087152			446425	1179554			447209	1121691			446542	1146014
41	EKPSNQGNSVNSSNKP	41	482316	1177146		41	483055	1074581			446397	1241103			447523	914856			446532	1074864
20	KSGANIKIVNSSDKEVNL	20	481882	1120739		20	482657	1038066			445664	1199919			447338	992123			446105	1115766
33	NVQISGISDDTGKSK	33	482243	1107505		33	483022	1032579			446081	1251624			447531	977365			446510	1142009
30	DLPTIVLGKSDDKDKKT	30	482235	1142264		30	483011	968740			445947	1158627			447534	987082			446507	1045741
49	DKQDGDSSSKSEDDENPN	49	482333	916119		49	483236	892199			446417	981992			447207	783321			446540	937362
46	NNQNN	46	482328	855352		46	483061	881907			446412	858399			447204	727560			446537	805261
54	TDKKKNEDNKDKKQEE	54	482493	2303960		54	483243	859514			446494	847518			447212	713345			446545	848465
1	EDAISSSITNIKITSSNGNVQISG	1	480899	1501542		1	482495	1290.34			445455	1365965			446516	1137934			446087	1298810

## Sheet: Final proteins
Sequence	Entry	Entry name	Protein	Gene	Organism	Length	Antigenicty level
MKINKREKTLLFVLALGVVGFGYYKVVWDYQYNKLKDLKSKELKVKEEYNHDVKMVNSTEPNKEEINIFNSEIQNLTSGFYSNISQPNIILELNNLMNDANVKGTMSFSEIKTMPVMDKQDGDSSSKSEDDENPNQIQGIVNDYNNITDKKKNEDNKDKKQEEIYNLSQMTVSLSVNGTYDNVMKFMKSIEENPKHINILNFNLSAQTDGNVSANMNIQLVAIPKIDASKEEFTTADEKYGKENPFSGASAVGTGTIENELENSKVKNDFLMTVRPINSDLPTIVLGKSDDKDKKTYLNNDENSVSNIEMYISGDNGKYYYKYKVEGKSYPTKFEGNGEEFKPNGNDINFEIFSEKRVNKDDKSGANIKIVNSSDKEVNLIINKDDEKSPRVNVTTDGK…	Q8XI40	Q8XI40_CLOPE	Type IV pilus assembly protein PilO	CPE2281	Clostridium perfringens (strain 13 / Type A)	405 AA	9940
MLLLKASAICGKGNEGKRNKKGGFTLIELTVVLAIMAIILMVIAPNFSSVKDSAKAKVDKQNCAAIERSVEMLLAEDAISSSITNIKITSSNGNVQISGISDDTGKSKLQDLLEDLDKPQSGESYNVDIENGRKVTVSIV*	P33555	PPDA_CLOPE	Prepilin peptidase-dependent protein A	ppdA, CPE2288	Clostridium perfringens (strain 13 / Type A)	140 AA	9940
MDKKKHFNFSKKQKITIFSLLAILILIASVVGFFVFRFYNHSYEGNTDPAKVNTVDEDIKFKEVPGITNILLLSSDARPGEDVSRSDSIMILTIDNINKKLKVTSLMRDMLVKIDGHGEEKLNHAFAYGGPTKTIETIQNNFGIKLNNYVIVDFNAFVKVIDAINGIEVTVKDYELDELNKYILDGGGSEEDLLPSPGTYNLNGYQALSYARIRKVGNGEYERTERQRAVLQIALEKVKDMSTVKLVSLLNELFPYVKTNISLGNAMDYGFTALNVGKKCNFEIEQFRVPLDSISKGGIINNKGWVFVIDKVETSKALQEFIFNDNKNYEPDTSNFDSIIEQYFNDYDIKDDTTHPDYEYVPSINTNGNFEKPKNNSGNSSNNNSNNKVEKPSNQGNSV…	Q8XJ47	Q8XJ47_CLOPE	Regulatory protein MsrR	CPE1914	Clostridium perfringens (strain 13 / Type A)	473 AA	8035
MGIKKRKSKKGFTVIEAIISLVLFTLIMIPLGSFTLTAVKTSVKSATKEQAINAGQGALEQLKTIKLSQLNKIDSDANYSESHKATLKIGNLNVIKTKDNPIYKVEGEYVDPNNKKKFNIDGDITQGKLEDNGENDKEHAFNDTSLGIDYMVYIGNSTITVHRLIKEGDDNYNPIVKPGWYVIKYNNINKDGINKKRILNLNITKNEDGKIDIRCDNEGQPVNNDQSSNNNKNLLDKNSVDRNINNIKVRFYEDSINKEINLKIANKCIGSQLNVYTYKNKGSGVRYNIYTSTENPHGDVSVFKNYIEGNSEDLRGQLFNINLKVKEKDEVLYNLNTTEFIGG	Q8XI41	Q8XI41_CLOPE	Type II secretion system protein	CPE2280	Clostridium perfringens (strain 13 / Type A)	333 AA	7943
MINKKKLSALLLSGAMFMSMNTNVFASNLPSGGVEGTEQNPAKATITKNFEFPEGINTPSATFKFTAEKITNDAPDATIGDINYTQGDNGTLSNGKYSVKKTTEITFGNFPHAGEYDYNVKETNEGVGGITYDTKEYKVHVYVANSNAMDGKTYVKAITSENGGEKAPIEFVNTYKKDTSLLIEKNVIGDLADLTKQFEFQINLKKSATSDITKFEGNIIRKDGKIEPVTYTAENTETFKLANGDKLKFESIPAGTKYEVKEIGASDGYTPSITVIENGNETSNNRTVAEKDGISSKSNSNDNLIGEGENKVTFTNTYNDKPITGIVMNNIPFILMISFAVLGFGALAIIKRRKTIR*	A0A1H9LSL9	A0A1H9LSL9_9LACT	Pilin isopeptide linkage domain-containing protein	SAMN05421767_12117	Granulicatella balaenopterae	354 AA	7261
MAVKDWNTNQILNDKPIKVGQEFYIESSAKPDSSLKLKISYNYQEVKFYFYKYSRGGLNTNPDLPYQSLIRAELEDKFTEKPYEISIDGNFVPSQDIGKVVLTKKDSKNGNLLEGAVFNLQDQQGNNIRTNLITDENGQIILNDLAPGDYQFVETKAPNGYELDTTPVKFTIVVGQTETVNIEKVNTASLGGVVLTKKDSKNGNLLEGAVFNLQDQQGNDIRTNLISDENGQIILNDLAPGDYQFVETKAPEGYELDATPVKFTIVVGQKEAVKVEKTNILAATNLKISKIDSNTKNPLNGSEFEIYSQNDTSNPLKFITTGSSDQYEVNIIGESTLMANGVDSSFTINKLGYGDYILKEIKAPSGYKLGKDIYIHLDKINSYYKIGSDGEKIDLNKDE…	A0A1M5WT90	A0A1M5WT90_9CLOT	Cna protein B-type domain-containing protein	SAMN02745196_01856	Clostridium collagenovorans DSM 3089	454 AA	7212
MMLAMLIIAPSFGVFAVEINSTDGESYLKYDSPTWGKVLPIGNHRYYAPDLRTCYCLNTGALNPTGQDYTEEMKVDGGIETILYWGYPSKDGSEWGISADEYRYCTQLAIWSYQFEAGISRGMDRTRLKNGTVSVSRLKPVIDFLVEKAHSRELPKFFDVTPNTVNATENGDYLVSEPIQIKSDYSFNDARVSVKSTSDPSLKDRIKIMDMNGNERNLFNSNEKFKVYIPKNAKTGELKIKVNARIPVPAVVGYKTPVAGKQDMAIVPMETQNFDVDNVTVNWTALTGNLKVIKTGDNGELLAGAKFQLKDMNGTVVGEKVSENGELTFTDIMGGEYILEEVESPKGFLKAEPVKVTVRAGETTEINVVDTQIKGRVEITKIDEETGEPLEGAEFEMVK…	Q93M90	Q93M90_CLOPE	Probable collagen adhesin	cna	Clostridium perfringens (strain 13 / Type A)	1,368 AA	7183
MSDFNKKDENLNDYFGFDDKENKTLDSDKDIKDKENIESNNDTKQTNIDETQQLNIDNEINSKDEVKKDDDKNFSDVKSKSSKESNDNSKNKKVKKKSGFKRGIALVAGAVIVAILGGAIGAGGVYYAFKNSIPVSTLENNSNTSVNPPAFKGEDGELTVPQVVEKVTPAVVGVSTKSLVRDQFFNVKEQEGLGSGFIINEDGYVVTNYHVINGAQEVKVIFSDGKEVNAKVVNYDAERDIAVIKITDDVKMPGIAQLGDSSTVKAGEEVIAIGNPLGKEFSSTVTKGIVSSPNRKMKTENGNVLDYIQTDAAINPGNSGGPLINSKGEVIGINTAKKVGEDIEGIGFAIPINEVKTRLGSLSKPILKLGITARTVTPELAKENKLEEGVYVVGVQEFS…	Q8XI91	Q8XI91_CLOPE	Probable serine proteinase Do	CPE2230	Clostridium perfringens (strain 13 / Type A)	459 AA	6970
MKSVLLMFPILGMYIFFSVCSIIGYNYGGSENSSIYMIFMGSIFIGTLAFITYKIFIKKITITIKGIFILIIPYFMIFSFFINNLLQRNNSITIKNFILFNIFCIPAMLIGIYIAKGGIFLRLYKTIEVFMLLFSTSVVITTIKTIASGSRFSSIGGETYQFASYLAAFSFGLNLYYLIYGCEEFRYKFASYKLYKIICIMLLFFQFIAVLITGGRGGFVLIISYIVYITFTVIKERNIKNIFKYIFISIIVISIIASIIPYLQKGDSFKNSTNRVFSYISSDGFDFSETNRESVYKEAIIAIKEKPILGYGIFNWGGNNYPHNIVLEVLLNGGIVYLLSFIIFIIYVLTKLLKLIKLFSKIRLILIIFMFPLIMLMFSGTYTTNSIFWFCISFICTCK…	A0A5C8NZQ5	A0A5C8NZQ5_9BACI	Oligosaccharide repeat unit polymerase	FHP05_05175	Cerasibacillus terrae	412 AA	6924
MEGKKISRIFMHLFLIIIAIIMILPFVWMVLTSFKSVTESTQMNPFVIFPSQWRIENYIEVIKGNDFLALYINTFLMMIFRVICSVLFSAMAAYAFARLEFPGRNFLFGLVLFQMMIPAQVFIIPQYLMIDQINMRNTIFALVFPGLVSAFGTFLLRQFFMGLPKELEEAAYLDGCNIGQTFFKVMLPLARSGLVALSIFTALFAFKDLMWPLIVNSNTDAATLSSALSKIQSAYSVNYPQLMAASVLAIWPMLVVYIIFQKQFIEGIATSGGKL*	Q8XNG0	Q8XNG0_CLOPE	Probable suger ABC transporter	CPE0373	Clostridium perfringens (strain 13 / Type A)	275 AA	6889
MNTKKQTKKKKGFTLIELIIVIAIIAILAAIAIPNFLSIQRKARVKADIASAKTIYDATSALIAEGKIVPTSNGVTFTLDNEKVTSKPEDAGEPKTNANAANALQSYLQTIPKPESIANQKFEVTVSGEENSPKIQVKIGDNTNVYPEANEDYKLNK*	Q8XI37	Q8XI37_CLOPE	Prepilin-type N-terminal cleavage/methylation domain-containing protein	CPE2284	Clostridium perfringens (strain 13 / Type A)	182 AA	6808
MYESVEKVQEGKEYIKADQGNRIYLFFKRVIDIFGSGFGIIILSPVFLIVAIAIKVEDSNGSILFSQKRVGQYGKEFNMYKFRSMVSNAEELKAKLMEQNEMSGPMFKMKHDPRITKVGKFIRKTSIDELPQLINILKGEMSLVGPRPSLPKEVSKFESWMLKRLEVKPGLTCYWQVMGRNDIDFEDWMKLDVKYVDDRNLWLDIKLILKTFFVLFGDESAS*	A0A1H9LSD1	A0A1H9LSD1_9LACT	Collagen binding domain-containing protein	SAMN05421767_12115	Granulicatella balaenopterae	718 AA	6717
MEENTISLQEIAYTLKKRWKVIVLITIVATLVSAILSFFVIKPQYEASTKLFIGKQENQENNAYNNSDVMMYQQLMKTYAELVKTSDLVTKAVKSANLDYDQNEIKGILNNLTATPSADTQILDLSFKGREPKEVLKVTEAITDEFIAESKNLIPNGNVQVIQKPQLPEYPVSPNKKLNIIISFLLGIMVGVGVVLLLEYLDNTFKSREELEKTLELPIIGTIPDYDNMGK*	Q8XN47	Q8XN47_CLOPE	Capsular polysaccharide biosynthsis protein	CPE0491	Clostridium perfringens (strain 13 / Type A)	232 AA	6534
LARKTNKKRSSKKPAKNRKLIIALSIIGLLIVGLVGGVATYGLTMLGKVNKVDLNEDNLGIDKAVDEKLSKYDGIANIALFGIDAPEGTDGRSDAIMIATVDKIHNKLKLTSIMRDSYVDIQGHGKDKINHAYAFGGHELALKTLNENFDLNLKDFATVNFSSLPKIIDSVGGMDLNIRQDEIDASPGINDHIKNLNAINKTDCPLITSPGVQHVNGTQALAYCRIRYTAGGDGERTERQRIVLSKLFEKFNQVSPTKYPTILNELMPMVTTSLSSGEILNLAKIVASMGGSGLEQERYPMDEYSKGEMINGVYYLAFDKDVTVKQIHDYIFEDKK	Q8XMR0	Q8XMR0_CLOPE	Probable lic-1 operon protein	licB	Clostridium perfringens (strain 13 / Type A)	322 AA	6512
MLMNQMFWDFMENASMIIEWLSFYLIISQFSPKKRKNKQEVYSFIVIIIFSILLKVLNVYPNERIVICFFIGLIYYKFNFKVNNIKCIMISLIFWLFMLTVEALSISFIVKINSLVNVSELLGKNIYRMETMILSKVILISLIMVVRCLKFRVDIGKGDFIYILTPIATNIIIILVIFGYAFKGGREGFGDNVSIFFVSILLLLSNMSLMFIVSKIIKNNKLKLENEFIKDKLEMEYKYYSNLKDNQEKVKRLYHDIKNHIACIEGNNKETGIRKKYIDSLNSEIDKLNLGFNTGNEVLDVILNNKREKCMENNISLKVFIDFSKVNFIEYFDICTIFSNCIDNAIEACKKIKDNNRYISLKGNCVNNFYVIKIENSKTNKIKKLNGDFLTDKKDKFLH…	I1SBA9	I1SBA9_CLOPE	Two-component sensor histidine kinase	virS	Clostridium perfringens (strain 13 / Type A)	440 AA	6493
MNKLKIVSLFMSSFLMISAFSAPLITKANPEVNKLQEEKKQITEEKEIKKGKLDEIKDSIDAKQAELNSAQAKVTEYEEKIKTLNNEISSTDSEISKVEKSIEENTTEIEKAKKEQELKQEILGERLRNVYKSNLNDKFLYMILESKNFGELFSNIANIRTLVKTDNKLIEEIEALKNELEVRQAELETSKSTLASKKAELLSKEKSLNEVKAEHENTLNTYKSQLNELEELEAEKNAELKELADREDEIEKEIQSYFTKTPSTASPTSNSSSGFIRPVASSTITSSYGPRVHPVTGQYKVHTGVDFAASTGTPFVAAKDGVVTAAEYHPAYGNMVIIDHGGGFSTLYAHASQLKVSVGQKVKQGQVVSLVGSTGYSTGPHAHFEIRINGQHVNPMDYI	Q8XNY0	Q8XNY0_CLOPE	Probable cell wall-binding protein	spoIIQ	Clostridium perfringens (strain 13 / Type A)	399 AA	6479
MLYMKKKKGASLAYVIVVLAIIATIGTAIVSLSLANYKAIIVDSKKTQNLYMSESGLDEAKVKINNLTSKAVEAGNNAVTKSSIENLTSENIESTQNEIFKKEYKKYIHNNLKSLFKIKEGHVLFNTKGFKYEKEDNYYDIELVFINNNKLDLDNGINQLSDLDKNFIFVLPKNKKSDKEILSLRLNSKLNVKDGNEIKNYKDVSLTFEIEVPDYNGAYYTEKIPVYTIWQQGLVVGENLNINQNSNLNINGSVYVSANYNFEDNKSYKNESQNKNASGIVISGGDLSIDNGTLVSKQDIILNGENGELKVLSSVGESNNGVYTHNLGIYSFEDLNSNKVFGNSKNLKGNKIETKVPVYTMNDLIMNGLNSTIKLQDGFYGINSNSGDKTLTGEKQNSS…	Q8XI42	Q8XI42_CLOPE	Type II secretion system protein	CPE2279	Clostridium perfringens (strain 13 / Type A)	702 AA	6424
LEERNRMIGKILGNRYELLQCVGEGGMSFVYKARCRKLNRFVAVKILKDEFKNNEEIVRRFKKEATAIANLSNPNVVNVLDVGTQDDINYIVMEYVEGKTLKDIIKEKGALPYEVAISIGIKVAKALECAHKSGIIHRDVKPQNILVTEEGVVKVTDFGIAKSMDSSTIAHTNSVMGSAHYFSPEQAKGTYTDYRTDLYSLGIVLYEMVTGVVPFNGDSPVTVAVKHIQEKAIPPKNINQNIPNSLNDLIMKAMEKDPVNRYQTAKEIIGDLEKIKKDPNVTISSKSAEDEDQFTRVMSPVVVPKTESNNSEPDEDDEDDDEYYEDDEDEDEEENNIQAKPQKAINKKKKKSPILIIIATILVVALGITLGFLGMKKFMEGGKDVKIPNVVGEKVEDAK…	Q8XJL8	PKN2_CLOPE	Probable serine/threonine-protein kinase CPE1738	CPE1738	Clostridium perfringens (strain 13 / Type A)	685 AA	6301
MKSKKIIATLVASLVISNMGGYLVKANPNVNHKAVIIEDRQAIIETAIPQSEMTASATSEEGQDPASNAIDGNINTMWHTKWNGSDALPQSLSVNLGSSRKVSSIAITPRTSGNNGFITKYEIHAINNGVEALVAEGTWEENNLVKTVTFDSSIDAEEIKITAIQGVGGFASIAELNVYEIKGEVDEIANYGNLKITKEEERLNITGDLEKFSSLDEGTIVTRFNMNDTSIQSLIGLSDGNKANNYFSLYVSGGKVGYELRRQEGNGDFNVHHSADVTFNRGINTLALKIEKGIGAKIFLNGSLVKTVSDPNIKFLNAINLNSGFIGKTDRANGYNEYLFRGNIDFMNIYDKPVSDNYLLRKTGETKAPLEESLLPDDVYKTQPVELFYPGYLESRGYR…	Q8XMY5	Q8XMY5_CLOPE	exo-alpha-sialidase	nanJ	Clostridium perfringens (strain 13 / Type A)	1,173 AA	6287
MGRKCMNKKIAAIIAAAVIVGQLPISVLATPVNEAGDEINSESDEILTNSDEEAEAYIQNYDRPEGVTWTKLAGSGSVEVTDGFLSVTNNGDYRIMEDQSPNIKNGELESKFTVGGSQTGIIFRATESNYGMINYNSGTGWVIENKNSWEDITGPRLNNGDVVTVKATFVEKHLTVNVSVNDGEFETIYDKESDLIPLQAGKVGYRGWGNAKTTKFDYIKYAPMTIDKGPIVSINEVNVETYPRVKPILPSSVTVNHENGMSSIKDVSWNYIPKESYSKPGTFKIEGTVEGTDVKAIANVTVSSDLAYYETNFETEETRGDWQVVQGGGSPSYEEGKVKIPMNGVSIAVDMNSPEVKNFTYETDFSVDNNGGRIGLLFRYVSETEWGAVCYDNGSWVWK…	Q8XMJ5	Q8XMJ5_CLOPE	Fibronectin type-III domain-containing protein	CPE0693	Clostridium perfringens (strain 13 / Type A)	1,686 AA	6250
MGNEENRFEKRQDKKNINKKSLVKRIILGALAFILIFFISIFGYFYFKYGSFLGEVFNIVKDVKQDVIKVEEPINVLLLGMDIGDTSDVSNKDAKRTDTIILANFDPITKEAKLISIPRDTRVKIGGKSQKINAAYPIGGEKLVKQLVGNILGVKVDYVVKVDYEGFRGIIDAIGGIDMYIEQDMNYDDPGQDLHIHFNKGETVHLDGKKAEEFFRWRKNNDGTGLVNGDVDRIKNQQKFINAVIDKVLSVSTITKIDSIAEILNKNIETNIPLDVTVAYGLKGLETDKNNIKMMTLPGEGKYVGNVSYYIPDEKATKELRSQLNSSNLSGRKNVIPSAARGDLSIKVLNCTKINGLAANVQKQLNENGYDKVDVGNGDPREKSEILIKDESSRAFMEN…	Q8XIJ6	Q8XIJ6_CLOPE	Probable membrane-bound protein	CPE2123	Clostridium perfringens (strain 13 / Type A)	437 AA	6226
LLKNRERMKRLIACGIAASIVSVNGLSVLASELNKSDKVNLALNKKTVASSREVNDKWGAELITDGIKDKPSDPNAKPGNSRWASSRSVPQWIYIDFEEATTFDQVDILWDGAYSRNYKLEVSNDGETWEEVYATSEGKGNQESINLGEDITANYLRVSCEDTSHEWGNVSIYEVEVYDNENEENITPPETETGVNIALNKTATASASETNTLTPDKVVDGDTSSRNSRWSSGGFSNGAKQWITIDLEKESTFDKVRLFWEAANAKVYEIQTSNDNENWKTVHRNEAGKGGTEVIELSEKENARYVRVYCEKNNPAVWNAVSLYEVEIYNGEIPSSGDLDEVLNSLEVPTINKGDSKLQMPEVPKGFEIKFIGADYNQIINDDMTINEPLVDTKVVVDF…	Q8XKN0	Q8XKN0_CLOPE	Beta-N-acetylhexosaminidase	CPE1364	Clostridium perfringens (strain 13 / Type A)	1,471 AA	6223
MVFSSIMFIFRFLPIMFIIYYLTPNKFKNLSLLILSLVFYSWGEPKYFIIMLLSIVVDYSISIFIEKYRKKKIISKLLLFCSLIFNLGMLILFKYLNFFIENINLVLGTSLSLLYLTLPLGISFYTFQTMSYTIDVYRGKIKAERNIINFGAYVCLFPQLIAGPIVKYSDIKNELKNRKIKVNQVEEGITEFIIGMGKKVLIANNIGLLWNEIQELGISYVSTPLLWLGVIAFSFQIYFDFSGYSSMAIGLGKMLGFDFPENFNFPYISRSITEFWRRWHITLGSWFKEYVYIPMGGNRLGKNRIILNLFIVWFLTGFWHGAKYNFIIWGLYFFFLIVIEKVFLMNYLNKYKIFSHIYAIVFIVFGWALFSFEDLLSIKYLFRMNFSLDFIYYLRNYFL…	Q8XK89	Q8XK89_CLOPE	AlgI-related protein	argI	Clostridium perfringens (strain 13 / Type A)	455 AA	6213

## Sheet: Final epitopes
TRL2 tipo1	ID	Sequência	arquivo zdock	pontuação z-dock	TRL2 tipo 2	ID	Sequência	arquivo zdock	pontuação z-dock	TRL4	ID	Sequência	arquivo zdock	pontuação z-dock	TRL5	ID	Sequência	arquivo zdock	pontuação z-dock	TRL7	ID	Sequência	arquivo zdock	pontuação z-dock
	54	TDKKKNEDNKDKKQEE	482493	2303960		37	483038	1749727	FNAFVKVIDAINGIEV		11	GDNGKYYYKYKVEGKSYPTK	445552	1800723		10	NKGWVFVIDKVETSKALQEFIF	447314	1605806		28	NLTSGFYSNISQPNIIL	446505	1744544
	9	KDDTTHPDYEYVPSINTNGNFEKPKN	480909	1891020		18	482651	1555974	KVVWDYQYNKLKDLKSKEL		26	NAMDYGFTALNVGKKCNF	445926	1791077		12	QSGESYNVDIENGRKVTESYNVDIENGRKVTV	447325	1542913		40	YDNVMKFMKSIEENPK	446531	1691768
	6	HGEEKLNHAFAYGGPTKTIET	480905	1680793		4	482500	1595352	LNGYQALSYARIRKVGNGEYERT		45	QNNFGIKLNNYVIVD	446405	1758866		23	DKKKHFNFSKKQKITIF	447341	1513991		39	NGEEFKPNGNDINFEI	446530	1663410
chimera	TDKKKNEDNKDKKQEEAAYKDDTTHPDYEYVPSINTNGNFEKPKNAAYHGEEKLNHAFAYGGPTKTIETAAYFNAFVKVIDAINGIEVAAYKVVWDYQYNKLKDLKSKELGPGPGLNGYQALSYARIRKVGNGEYERTGPGPGGDNGKYYYKYKVEGKSYPTKGPGPGNAMDYGFTALNVGKKCNFGPGPGQNNFGIKLNNYVIVDGPGPGNKGWVFVIDKVETSKALQEFIFGPGPGQSGESYNVDIENGRKVTESYNVDIENGRKVTVGPGPGDKKKHFNFSKKQKITIFGPGPGNLTSGFYSNISQPNIILGPGPGYDNVMKFMKSIEENPKGPGPGNGEEFKPNGNDINFEI
